# Supplementary material for: MITOL deficiency triggers hematopoietic stem cell apoptosis via ER stress response
Source: EMBO J. 2024 Jan 18;43(3):2. doi: 10.1038/s44318-024-00029-0 (PMC10897143; doi:10.1038/s44318-024-00029-0)
Supplement: Supplementary file 3 — Source Data Fig. 1 [file 44318_2024_29_MOESM3_ESM.zip]

Archive with 27 entries (20 files):
- Figure 1/
- Figure 1/.DS_Store
- __MACOSX/Figure 1/._.DS_Store
- Figure 1/1F/
- Figure 1/1A/
- Figure 1/1B/
- Figure 1/1E/
- Figure 1/1D/
- Figure 1/1C/
- Figure 1/1F/1F-HSPC population after 1 week of PolyIC induction.xlsx
- __MACOSX/Figure 1/1F/._1F-HSPC population after 1 week of PolyIC induction.xlsx
- Figure 1/1A/.DS_Store
- __MACOSX/Figure 1/1A/._.DS_Store
- Figure 1/1A/1A-BM  Nucleated Cells counts.xlsx
- __MACOSX/Figure 1/1A/._1A-BM  Nucleated Cells counts.xlsx
- Figure 1/1B/1B-Peripheral blood after 4 weeks of PolyIC induction.xlsx
- __MACOSX/Figure 1/1B/._1B-Peripheral blood after 4 weeks of PolyIC induction.xlsx
- Figure 1/1E/.DS_Store
- __MACOSX/Figure 1/1E/._.DS_Store
- Figure 1/1E/1E_Flow cytometry.tiff
- __MACOSX/Figure 1/1E/._1E_Flow cytometry.tiff
- Figure 1/1D/1D-HSPC population after 4 weeks of PolyIC induction.xlsx
- __MACOSX/Figure 1/1D/._1D-HSPC population after 4 weeks of PolyIC induction.xlsx
- Figure 1/1C/.DS_Store
- __MACOSX/Figure 1/1C/._.DS_Store
- Figure 1/1C/1C_Flow cytometry.tiff
- __MACOSX/Figure 1/1C/._1C_Flow cytometry.tiff
