# Supplementary material for: MITOL deficiency triggers hematopoietic stem cell apoptosis via ER stress response
Source: EMBO J. 2024 Jan 18;43(3):2. doi: 10.1038/s44318-024-00029-0 (PMC10897143; doi:10.1038/s44318-024-00029-0)
Supplement: Supplementary file 3 — Source Data Fig. 1 [file 44318_2024_29_MOESM3_ESM.zip › Figure 1/1F/1F-HSPC population after 1 week of PolyIC induction.xlsx]

## Sheet: Sheet1
1 F	LEK (% Live)	1	2	3	Average	SEM	TTEST
	Control	0.16	0.16	0.15	0.156667	0.00333333	7.06935e-05
	MitolΔ/Δ	0.23	0.24	0.24	0.236667	0.00333333
	MPP (% Live)
	Control	0.092	0.074	0.084	0.0833333	0.00520683	0.00201346
	MitolΔ/Δ	0.16	0.17	0.14	0.156667	0.00881917
	ST-HSC (% Live)
	Control	0.037	0.053	0.016	0.0353333	0.0107134	0.0458351
	MitolΔ/Δ	0.00224	0.00144	0.00841	0.00403	0.00220214
	LT-HSC (% Live)
	Control	0.019	0.024	0.022	0.0216667	0.00145297	0.0775772
	MitolΔ/Δ	0.000447	0.00395	0.019	0.007799	0.00569106
