# Supplementary material for: MITOL deficiency triggers hematopoietic stem cell apoptosis via ER stress response
Source: EMBO J. 2024 Jan 18;43(3):2. doi: 10.1038/s44318-024-00029-0 (PMC10897143; doi:10.1038/s44318-024-00029-0)
Supplement: Supplementary file 3 — Source Data Fig. 1 [file 44318_2024_29_MOESM3_ESM.zip › Figure 1/1A/1A-BM Nucleated Cells counts.xlsx]

## Sheet: Sheet1
1 A	BM Nucleated Cells (X106)				AVG	SEM	t test
	Control	11.32	14.58	12.23	12.71	0.792983	0.00608999
	MitolΔ/Δ	7.8	7.46	7.06	7.44	0.174611
