# Supplementary material for: MITOL deficiency triggers hematopoietic stem cell apoptosis via ER stress response
Source: EMBO J. 2024 Jan 18;43(3):2. doi: 10.1038/s44318-024-00029-0 (PMC10897143; doi:10.1038/s44318-024-00029-0)
Supplement: Supplementary file 3 — Source Data Fig. 1 [file 44318_2024_29_MOESM3_ESM.zip › Figure 1/1B/1B-Peripheral blood after 4 weeks of PolyIC induction.xlsx]

## Sheet: Sheet1
1 B	WBC (100 Cells/mL)					Avg	S.D	t test
	Control	98	81	62	77	79.5	12.816	0.000487411
	MitolΔ/Δ	31	28	20	16	23.75	6.0156
	RBC (10000 Cells/mL)					Avg	S.D	t test
	Control	913	1090	825	407	808.75	250.817	0.619513
	MitolΔ/Δ	830	1161	765	835	897.75	154.476
	PLT (10000 Cells/mL)					Avg	S.D	t test
	Control	77.6	61.2	62.8	65.1	66.675	6.45809	0.000486475
	MitolΔ/Δ	32.1	14.9	33.8	29.9	27.675	7.50412
