# Supplementary material for: MITOL deficiency triggers hematopoietic stem cell apoptosis via ER stress response
Source: EMBO J. 2024 Jan 18;43(3):2. doi: 10.1038/s44318-024-00029-0 (PMC10897143; doi:10.1038/s44318-024-00029-0)
Supplement: Supplementary file 3 — Source Data Fig. 1 [file 44318_2024_29_MOESM3_ESM.zip › Figure 1/1D/1D-HSPC population after 4 weeks of PolyIC induction.xlsx]

## Sheet: Sheet1
1 D		Control
	freqeuncy(%)	1	2	3	4	5	avg	SEM		t test
	LEK	0.180783	0.251639	0.124659		0.32	0.21927	0.0367651	LEK	0.0277604
	MPPs	0.094583	0.172968	0.028303		0.167927	0.115945	0.0296766	MPPs	0.148677
	ST-HSCs	0.0625542	0.0440966	0.0637473		0.0941803	0.0661446	0.00898177	ST-HSCs	0.00173516
	LT-HSCs	0.0154449	0.015822	0.0185886		0.0295358	0.0198478	0.00286177	LT-HSCs	0.000488693
		MitolΔ/Δ					avg	SEM
	LEK	0.14381	0.103332	0.0672493	0.12	0.11	0.108878	0.0111515
	MPPs	0.0874276	0.0569231	0.0257323	0.0807566	0.0651693	0.0632018	0.00967951
	ST-HSCs	0.0221245	0.0260123	0.0180989	0.00556029	0.00450183	0.0152596	0.00390188
	LT-HSCs	0.00183522	0.00101347	0.00369577	0.00158865	0.000643119	0.00175525	0.000472731
