# Supplementary material for: MITOL deficiency triggers hematopoietic stem cell apoptosis via ER stress response
Source: EMBO J. 2024 Jan 18;43(3):2. doi: 10.1038/s44318-024-00029-0 (PMC10897143; doi:10.1038/s44318-024-00029-0)
Supplement: Supplementary file 4 — Source Data Fig. 2 [file 44318_2024_29_MOESM4_ESM.zip]

Archive with 18 entries (12 files):
- Figure 2/
- Figure 2/.DS_Store
- __MACOSX/Figure 2/._.DS_Store
- Figure 2/2G/
- Figure 2/2F/
- Figure 2/2C/
- Figure 2/2E/
- Figure 2/2B/
- Figure 2/2G/2G-BM engraftment after PolyIC induction.xlsx
- __MACOSX/Figure 2/2G/._2G-BM engraftment after PolyIC induction.xlsx
- Figure 2/2F/2F-Lineage distribution in PB after PolyIC induction.xlsx
- __MACOSX/Figure 2/2F/._2F-Lineage distribution in PB after PolyIC induction.xlsx
- Figure 2/2C/2C-BM engraftment.xlsx
- __MACOSX/Figure 2/2C/._2C-BM engraftment.xlsx
- Figure 2/2E/2E-PB engraftment after PolyIC induction.xlsx
- __MACOSX/Figure 2/2E/._2E-PB engraftment after PolyIC induction.xlsx
- Figure 2/2B/2B-PB engraftment.xlsx
- __MACOSX/Figure 2/2B/._2B-PB engraftment.xlsx
