# Supplementary material for: MITOL deficiency triggers hematopoietic stem cell apoptosis via ER stress response
Source: EMBO J. 2024 Jan 18;43(3):2. doi: 10.1038/s44318-024-00029-0 (PMC10897143; doi:10.1038/s44318-024-00029-0)
Supplement: Supplementary file 4 — Source Data Fig. 2 [file 44318_2024_29_MOESM4_ESM.zip › Figure 2/2G/2G-BM engraftment after PolyIC induction.xlsx]

## Sheet: Sheet1
2 G									AVG		SEM	TTEST
	1 M	LSK	Control	3.62	2.05	3.39	1.82	2.11	2.598	0.83897	0.419485	0.470618
			MitolΔ/Δ	1.67	1.74	2.59	1.71	16.2	4.782	6.39435	2.85964
		LT-HSC	Control	0.026	0.01	0.039	0.018	0.027	0.024	0.0108397	0.00541987	0.0752814
			MitolΔ/Δ	0.00271	0.0072	0.02	0.021	0.00631	0.011444	0.00844356	0.00377607
	3 M	LSK	Control	2.8		9.28	14.3	4.96	7.835	5.08269	2.54134	0.0160926
			MitolΔ/Δ	0.41	0	2.39	0	0.28	0.616	1.00764	0.450628
		LT-HSC	Control	0.28		1.51	0.66	0.27	0.68	0.582352	0.291176	0.0325179
			MitolΔ/Δ	0	0	0	0	0	0	0	0
