# Supplementary material for: MITOL deficiency triggers hematopoietic stem cell apoptosis via ER stress response
Source: EMBO J. 2024 Jan 18;43(3):2. doi: 10.1038/s44318-024-00029-0 (PMC10897143; doi:10.1038/s44318-024-00029-0)
Supplement: Supplementary file 4 — Source Data Fig. 2 [file 44318_2024_29_MOESM4_ESM.zip › Figure 2/2F/2F-Lineage distribution in PB after PolyIC induction.xlsx]

## Sheet: Sheet1
2 F	1 M	Myeloid				T cell				B cell
			Control	MitolΔ/Δ			Control	MitolΔ/Δ			Control	MitolΔ/Δ
		1	16.5	4.24		1	8.99	46.4		1	77.1	51.1
		2		4.72		2		72.3		2		26.4
		3	21.9	9.12		3	24.3	63.5		3	56.4	33
		4	27.2	5.18		4	13.8	53.6		4	56.3	43.6
		5	39.5	4.34		5	12.6	50.6		5	49.5	45.9
			10.8	2.33			14.5	37.5			67.7	46.6
			13.7	3.64			26.1	40.4			55.7	54.5
			17.9	26.6			12.6	35.8			38.9	34
			21.7	3			15	15.9			41	63
			22.1	28.1			12.4	19.6			51.9	53
		AVG	21.2556	9.127		AVG	15.5878	43.56		AVG	54.9444	45.11
		STDEV	8.43951	9.78051		STDEV	5.73019	17.7266		STDEV	11.9838	11.2132
		SEM	2.81317	3.09287		SEM	1.91006	5.60566		SEM	3.99458	3.54594
		TTEST	0.0104511			TTEST	0.00030576			TTEST	0.0820761
	3 M	Myeloid				T cell				B cell
			Control	MitolΔ/Δ			Control	MitolΔ/Δ			Control	MitolΔ/Δ
		1	8.29	9.01		1	26.1	64.8		1	66.9	34.6
		2		8.35		2		83.6		2		15.2
		3	16.5	11		3	57.1	68.6		3	33.8	28.8
		4	29.8	9.49		4	19	71.4		4	53.7	26.9
		5	12	9.98		5	44.1	69.2		5	48.3	27.8
		AVG	16.6475	9.566		AVG	36.575	71.52		AVG	50.675	26.66
		STDEV	9.38895	1.00266		STDEV	17.2869	7.15905		STDEV	13.6968	7.07658
		SEM	4.69447	0.448404		SEM	8.64343	3.20162		SEM	6.8484	3.16474
		TTEST	0.13205			TTEST	0.00428052			TTEST	0.0110047
