# Supplementary material for: MITOL deficiency triggers hematopoietic stem cell apoptosis via ER stress response
Source: EMBO J. 2024 Jan 18;43(3):2. doi: 10.1038/s44318-024-00029-0 (PMC10897143; doi:10.1038/s44318-024-00029-0)
Supplement: Supplementary file 4 — Source Data Fig. 2 [file 44318_2024_29_MOESM4_ESM.zip › Figure 2/2C/2C-BM engraftment.xlsx]

## Sheet: Sheet1
2 C			1	2	3	4	5	Avg	SD	SEM	p-value
	LSK	Control	1.66873	4.60464	2.17787			2.81708	1.56886	0.905784	0.0359553
		MitolΔ/Δ		0.00357669	0.00122362		0.00198639	0.00226223	0.00120054	0.000693131
	LT-HSC	Control	0.000292759	0.000110755	0.000159767			0.00018776	9.41759e-05	5.43725e-05	0.025978
		MitolΔ/Δ		0	0		0	0	0	0
