# Supplementary material for: MITOL deficiency triggers hematopoietic stem cell apoptosis via ER stress response
Source: EMBO J. 2024 Jan 18;43(3):2. doi: 10.1038/s44318-024-00029-0 (PMC10897143; doi:10.1038/s44318-024-00029-0)
Supplement: Supplementary file 4 — Source Data Fig. 2 [file 44318_2024_29_MOESM4_ESM.zip › Figure 2/2E/2E-PB engraftment after PolyIC induction.xlsx]

## Sheet: Sheet1
2 E		% Ly5.2 Cells		BMT 4W [combined]			% Ly5.2 Cells		BMT 12W [combined]
			Control	MitolΔ/Δ				Control	MitolΔ/Δ
	1st Batch	1	45.9	27.6		1st Batch	1	29.8	2.17
		2		5.62			2		1.28
		3	25.2	5.98			3	13.6	1.98
		4	22.3	11.1			4	9	2.07
		5	51.8	12.4			5	34.9	2.86
	2nd Batch	1	36.3	15.1			AVG	21.825	2.072
		2	30.7	9.05			STDEV	12.4725	0.562646
		3	22.6	14.9			SEM	6.23623	0.251623
		4	31.3	12.4			TTEST	0.00872324
		5	56	3.96
		AVG	35.7889	11.811
		STDEV	12.6561	6.76955
		SEM	4.21869	2.14072
		TTEST	6.8187e-05
