# Supplementary material for: MITOL deficiency triggers hematopoietic stem cell apoptosis via ER stress response
Source: EMBO J. 2024 Jan 18;43(3):2. doi: 10.1038/s44318-024-00029-0 (PMC10897143; doi:10.1038/s44318-024-00029-0)
Supplement: Supplementary file 4 — Source Data Fig. 2 [file 44318_2024_29_MOESM4_ESM.zip › Figure 2/2B/2B-PB engraftment.xlsx]

## Sheet: Sheet1
2 B		% Ly5.2 Cells		BMT 4W [combined]			% Ly5.2 Cells		BMT 12W [combined]			% Ly5.2 Cells		BMT 20W [combined]
			Control	MitolΔ/Δ				Control	MitolΔ/Δ				Control	MitolΔ/Δ
	1st Batch	1	38.3	0.31		1st Batch	1	60.6			1st Batch	1	54.1
		2	43.6	9.06			2	60.3	3.91			2	56.2	2.71
		3	57.1	2.1			3	57.4	0.097			3	48.1	0.028
		4	48.1				4	42.2				4
		5	48.6	0.12			5	71	0.069			5		0.051
	2nd Batch	1	47.3	1.12		2nd Batch	1		0.00745		2nd Batch	1		0.00192
		2	50.5	2.15			2	69	0.014			2	59.8	0.00819
		3	41.4				3	34.6				3	21.7
		4	46.4				4	61.1				4	65
		5	20.9	7.79			5	0	2.25			5		0.86
		AVG	44.22	3.23571			AVG	50.6889	1.05791			AVG	50.8167	0.609852
		STDEV	9.66676	3.64866			STDEV	22.3387	1.65227			STDEV	15.3414	1.08219
		SEM	3.0569	1.37906			SEM	7.44624	0.674537			SEM	6.26309	0.441801
		TTEST	2.26858e-08				TTEST	0.00012874				TTEST	1.1821e-05
