# Supplementary material for: MITOL deficiency triggers hematopoietic stem cell apoptosis via ER stress response
Source: EMBO J. 2024 Jan 18;43(3):2. doi: 10.1038/s44318-024-00029-0 (PMC10897143; doi:10.1038/s44318-024-00029-0)
Supplement: Supplementary file 5 — Source Data Fig. 3 [file 44318_2024_29_MOESM5_ESM.zip]

Archive with 62 entries (54 files):
- Figure 3/
- Figure 3/3E/
- Figure 3/3D/
- Figure 3/.DS_Store
- __MACOSX/Figure 3/._.DS_Store
- Figure 3/3H/
- Figure 3/3A/
- Figure 3/3F/
- Figure 3/3G/
- Figure 3/3I/
- Figure 3/3E/Fig3E_61g_heatmap.csv
- __MACOSX/Figure 3/3E/._Fig3E_61g_heatmap.csv
- Figure 3/3D/Fig3D_intirinsic.csv
- __MACOSX/Figure 3/3D/._Fig3D_intirinsic.csv
- Figure 3/3D/Fig3D_ERstress.csv
- __MACOSX/Figure 3/3D/._Fig3D_ERstress.csv
- Figure 3/3H/FigH_66g_heatmap.csv
- __MACOSX/Figure 3/3H/._FigH_66g_heatmap.csv
- Figure 3/3A/.DS_Store
- __MACOSX/Figure 3/3A/._.DS_Store
- Figure 3/3A/README.txt
- __MACOSX/Figure 3/3A/._README.txt
- Figure 3/3F/Fig3F_normalizedCount_Sec61a1.csv
- __MACOSX/Figure 3/3F/._Fig3F_normalizedCount_Sec61a1.csv
- Figure 3/3F/Fig3F_normalizedCount_Trp53.csv
- __MACOSX/Figure 3/3F/._Fig3F_normalizedCount_Trp53.csv
- Figure 3/3F/Fig3F_normalizedCount_Bok.csv
- __MACOSX/Figure 3/3F/._Fig3F_normalizedCount_Bok.csv
- Figure 3/3F/Fig3F_normalizedCount_Xbp1.csv
- __MACOSX/Figure 3/3F/._Fig3F_normalizedCount_Xbp1.csv
- Figure 3/3F/Fig3F_normalizedCount_Atf6.csv
- __MACOSX/Figure 3/3F/._Fig3F_normalizedCount_Atf6.csv
- Figure 3/3F/Fig3F_normalizedCount_Bax.csv
- __MACOSX/Figure 3/3F/._Fig3F_normalizedCount_Bax.csv
- Figure 3/3F/Fig3F_normalizedCount_Sec61b.csv
- __MACOSX/Figure 3/3F/._Fig3F_normalizedCount_Sec61b.csv
- Figure 3/3F/Fig3F_normalizedCount_Bak1.csv
- __MACOSX/Figure 3/3F/._Fig3F_normalizedCount_Bak1.csv
- Figure 3/3G/Fig3G_reg-apoptosis.csv
- __MACOSX/Figure 3/3G/._Fig3G_reg-apoptosis.csv
- Figure 3/3G/Fig3G_Res-Mit-Depolarisation.csv
- __MACOSX/Figure 3/3G/._Fig3G_Res-Mit-Depolarisation.csv
- Figure 3/3I/Fig3I_normalizedCount_Trp53.csv
- __MACOSX/Figure 3/3I/._Fig3I_normalizedCount_Trp53.csv
- Figure 3/3I/Fig3I_normalizedCount_Bcl2l11.csv
- __MACOSX/Figure 3/3I/._Fig3I_normalizedCount_Bcl2l11.csv
- Figure 3/3I/Fig3I_normalizedCount_Bok.csv
- __MACOSX/Figure 3/3I/._Fig3I_normalizedCount_Bok.csv
- Figure 3/3I/Fig3I_normalizedCount_Bak1.csv
- __MACOSX/Figure 3/3I/._Fig3I_normalizedCount_Bak1.csv
- Figure 3/3I/Fig3I_normalizedCount_Atpif1.csv
- __MACOSX/Figure 3/3I/._Fig3I_normalizedCount_Atpif1.csv
- Figure 3/3I/Fig3I_normalizedCount_Gsk3a.csv
- __MACOSX/Figure 3/3I/._Fig3I_normalizedCount_Gsk3a.csv
- Figure 3/3I/Fig3I_normalizedCount_Vdac1.csv
- __MACOSX/Figure 3/3I/._Fig3I_normalizedCount_Vdac1.csv
- Figure 3/3I/Fig3I_normalizedCount_Bax.csv
- __MACOSX/Figure 3/3I/._Fig3I_normalizedCount_Bax.csv
- Figure 3/3I/Fig3I_normalizedCount_Hk2.csv
- __MACOSX/Figure 3/3I/._Fig3I_normalizedCount_Hk2.csv
- Figure 3/3I/Fig3I_normalizedCount_Slc25a5.csv
- __MACOSX/Figure 3/3I/._Fig3I_normalizedCount_Slc25a5.csv
