# Supplementary material for: MITOL deficiency triggers hematopoietic stem cell apoptosis via ER stress response
Source: EMBO J. 2024 Jan 18;43(3):2. doi: 10.1038/s44318-024-00029-0 (PMC10897143; doi:10.1038/s44318-024-00029-0)
Supplement: Supplementary file 5 — Source Data Fig. 3 [file 44318_2024_29_MOESM5_ESM.zip › Figure 3/3E/Fig3E_61g_heatmap.csv]

	KO	KO	KO	KO	WT	WT	WT	WT
Bok	94.11579206	89.65583695	43.04030143	28.53431189	25.02863819	10.6192975	15.99502168	14.31141403
Bcl2	669.7907201	888.2182916	888.2785613	791.5629484	692.8980889	647.7771472	646.3870527	698.5758971
Nck2	301.1705346	387.8136203	322.3443851	315.9910835	305.6128453	322.8266438	414.9296801	340.7905465
Trib3	39.99921162	108.4210121	104.3956247	196.5697041	213.402073	199.6427929	167.4772859	203.9376499
Bcl2l1	323.9151843	319.007978	372.7106953	192.3423987	370.1603859	221.9433176	315.1960155	296.961841
Creb3l1	9.411579206	5.21254866	8.241759847	7.397784565	10.53837398	21.23859499	3.763534513	8.05017039
Serinc3	15398.12788	15101.79598	17673.99612	19124.32993	13124.22749	16323.98411	17003.64893	14732.70628
Dnajc10	1348.993019	1307.307204	1202.381187	1111.781337	823.3104668	959.9844935	925.8294903	1120.762611
Cebpb	185.8786893	156.3764598	258.2418086	274.7748553	184.4215446	186.8996359	134.5463589	76.92385039
Ptpn1	1042.332397	1113.400394	1108.974575	1223.804932	1023.539572	1003.523613	1005.804599	865.8405486
Dab2ip	1428.207144	1479.32131	1093.406806	1350.624096	1406.872926	1313.6071	1337.93652	1230.781606
Chac1	0	7.297568124	30.21978611	16.90922186	50.05727638	0	2.822650885	3.577853506
Aifm1	349.7970271	415.961383	312.2711231	288.513598	301.660955	216.6336689	269.0927177	223.6158442
Ikbkg	771.7494949	832.9652758	725.2748666	850.7452249	713.9748368	841.0483616	707.5444885	878.3630358
Txndc12	115.2918453	97.9959148	100.7326204	113.0804212	118.5567072	106.192975	95.97013009	89.44633766
Park7	770.9651966	920.5360933	814.1027227	683.7666591	757.4456295	560.6989077	588.0522677	545.6226597
Creb3	181.957198	214.7570048	206.0439962	179.6604823	246.3344917	214.5098094	163.7137513	203.0431865
Casp9	389.7962388	349.2407602	350.7326691	424.8441993	428.1214427	358.9322553	309.5507137	293.3839875
Rnf183	6.274386137	0	7.326008753	2.113652733	7.903780481	1.06192975	5.64530177	5.36678026
Wfs1	89.41000245	116.76109	61.35532331	85.60293568	86.94158529	71.14929322	125.1375226	74.24046026
Ube2k	1198.407752	1157.185802	1108.058824	888.7909741	931.3288001	937.6839688	997.3366461	928.4529849
Erp29	1040.7638	900.7284084	916.6668452	916.2684597	840.4353245	820.8716964	799.7510841	773.7108208
Eif2ak3	265.0928143	321.0929974	274.7253282	307.5364726	226.5750405	316.4550654	280.3833213	296.0673777
Itpr1	3141.898858	3046.213437	3619.964075	3696.77863	3460.538554	3594.632202	3342.018648	3317.564664
Atp2a1	13.33307054	18.76517518	34.79854158	40.15940192	51.37457313	22.30052474	36.69446151	38.46192519
Selenos	83.13561632	132.398736	157.5091882	149.0125177	187.0561381	124.2457807	131.723708	118.9636291
Bax	207.0547425	198.0768491	215.2015071	200.7970096	152.8064226	155.0417434	174.0634712	118.0691657
Ern2	0.784298267	6.255058392	2.747253282	1.056826366	1.317296747	1.06192975	1.881767257	1.788926753
Brsk2	116.8604418	82.35826882	104.3956247	124.7055112	126.4604877	111.5026237	102.5563155	67.08475325
Bbc3	18.82315841	16.68015571	32.96703939	45.44353375	34.24971542	50.97262798	25.40385797	33.98960831
Sirt1	381.1689578	277.3075887	362.6374333	380.4574919	338.545264	345.1271686	388.5849385	321.1123522
Apaf1	879.9826557	493.1071032	821.4287315	938.4618133	483.4479061	682.8208289	662.3820744	445.4427616
Ddit3	126.272021	134.4837554	102.5641225	114.1372476	129.0950812	189.0234954	136.4281261	124.3304093
Map3k5	493.32361	695.3539912	551.2821587	482.9696494	451.8327842	392.9140073	455.3876761	443.6538348
Casp3	552.1459801	551.4876482	336.9964026	492.4810867	395.1890241	385.4804991	333.0728044	309.4843283
Herpud1	774.1023897	739.1394	743.5898885	854.9725304	683.6770116	782.6422254	839.2681965	651.1693382
Selenok	381.1689578	286.6901763	284.7985903	290.6272508	317.468516	312.2073464	348.1269425	286.2282805
Ero1a	209.4076373	303.370332	224.3590181	251.5246752	273.9977234	229.3768259	227.6938381	203.0431865
Pml	4368.541348	4337.882995	3916.66743	4268.521694	4211.3977	3969.493404	3686.382056	3459.784341
Hyou1	1346.640125	1510.596602	1496.337288	1068.451456	1820.504104	1001.399754	1523.290594	845.2678909
Qrich1	1736.436363	1906.7503	1745.421585	1814.570871	1987.800791	1676.787074	1665.364022	1566.205372
Nck1	200.7803564	250.2023357	208.7912495	245.183717	189.6907316	213.4478796	270.0336013	163.6867979
Casp12	164.7026361	186.609242	220.6960137	287.4567717	202.863699	217.6955986	237.1026744	205.7265766
Trp53	2299.562519	2397.772383	2221.612154	2076.66381	1987.800791	1652.36269	1775.447407	1712.002903
Ern1	1956.824176	2058.956721	2186.813613	2379.972977	2643.814571	2718.540159	2783.133773	2673.551033
Xbp1	1210.172226	2012.043783	2336.081041	1770.184164	999.8282309	937.6839688	1346.404472	601.0793891
Atp2a3	5736.357526	5780.716464	4814.103502	5365.507462	6234.765503	6795.288467	6239.940223	7181.646451
Spop	1073.704328	1156.143293	1264.652261	1249.168765	1205.326523	1152.193778	1200.56751	1060.833565
Tmem117	4.705789603	3.127529196	4.578755471	2.113652733	10.53837398	7.433508247	4.704418142	0.894463377
Tmbim6	3345.032109	3477.812466	3462.454887	3358.594192	3125.94518	3139.06434	3105.856857	3376.599247
Atf4	1061.939854	1301.052145	1562.271367	1470.045476	1878.465161	1521.745331	1712.408204	916.824961
Lrrk2	307.4449207	352.3682894	280.2198348	311.7637781	360.9393086	355.7464661	490.2003704	483.9046867
Grina	483.9120308	677.6313258	989.0111817	1034.633013	746.9072555	811.3143286	689.6676996	721.8319449
Gsk3b	2487.794103	2479.088143	2369.963832	2310.222437	2105.040202	2406.332812	2196.022389	2168.179225
Opa1	765.4751087	748.5219875	616.3004864	814.8131285	723.195914	726.3599487	642.6235182	882.8353527
Bag6	3217.191492	3583.105949	3026.557366	3023.580234	3181.271644	2986.146456	2953.433709	2870.332976
Prkn	54.11658043	51.08297687	40.29304814	81.37563021	92.21077228	151.8559542	126.0784062	207.5155034
Bak1	310.5821138	295.0302541	307.6923676	253.6383279	287.1706908	147.6082352	191.9402602	182.4705288
Pmaip1	0	0	9.157510942	14.79556913	0	2.123859499	1.881767257	0
Ptpn2	323.9151843	447.236675	333.3333983	378.3438392	339.8625607	397.1617263	398.9346584	365.835521
Syvn1	918.4132708	829.8377466	920.3298496	919.4389388	956.3574382	952.5509853	838.3273129	718.2540914
