# Supplementary material for: MITOL deficiency triggers hematopoietic stem cell apoptosis via ER stress response
Source: EMBO J. 2024 Jan 18;43(3):2. doi: 10.1038/s44318-024-00029-0 (PMC10897143; doi:10.1038/s44318-024-00029-0)
Supplement: Supplementary file 5 — Source Data Fig. 3 [file 44318_2024_29_MOESM5_ESM.zip › Figure 3/3D/Fig3D_intirinsic.csv]

Sample	condition	Int.Apoptposis.Res.ER.Stress.64g
S9	KO	1094.674663
S10	KO	1133.054266
S11	KO	1146.100025
S12	KO	1179.314275
S13	WT	1069.968884
S14	WT	1097.983135
S15	WT	1108.222095
S16	WT	1028.691536
