# Supplementary material for: MITOL deficiency triggers hematopoietic stem cell apoptosis via ER stress response
Source: EMBO J. 2024 Jan 18;43(3):2. doi: 10.1038/s44318-024-00029-0 (PMC10897143; doi:10.1038/s44318-024-00029-0)
Supplement: Supplementary file 5 — Source Data Fig. 3 [file 44318_2024_29_MOESM5_ESM.zip › Figure 3/3D/Fig3D_ERstress.csv]

Sample	condition	ER.Stress.Response.244g
S9	KO	812.2051424
S10	KO	822.565814
S11	KO	838.4752129
S12	KO	843.0615775
S13	WT	795.4960699
S14	WT	770.3342855
S15	WT	802.9709113
S16	WT	720.2483049
