# Supplementary material for: MITOL deficiency triggers hematopoietic stem cell apoptosis via ER stress response
Source: EMBO J. 2024 Jan 18;43(3):2. doi: 10.1038/s44318-024-00029-0 (PMC10897143; doi:10.1038/s44318-024-00029-0)
Supplement: Supplementary file 5 — Source Data Fig. 3 [file 44318_2024_29_MOESM5_ESM.zip › Figure 3/3H/FigH_66g_heatmap.csv]

	WT	WT	WT	WT	KO	KO	KO	KO
Tmem14a	30.2978251785159	37.1675412325717	43.280646905207	25.9394379218481	39.2149133563305	25.0202335667431	16.4835196947089	26.4206591596029
Bok	25.0286381909479	10.6192974950205	15.9950216823591	14.3114140258472	94.1157920551932	89.655836947496	43.0403014250733	28.5343118923712
Bcl2l1	370.160385876651	221.943317645928	315.196015505312	296.96184103633	323.91518432329	319.007977975974	372.710695319251	192.342398681909
Mtch2	418.900365511654	369.551552826713	416.811447369711	355.101960516334	534.891418180348	537.935021684976	479.853573334859	405.821324691501
Atf2	872.050446442501	922.81695231728	953.115115542929	937.397618692992	1027.43072993586	1026.87208596841	998.168692624039	1062.11049821604
Bcl2l11	209.450182755827	210.262090401406	171.24082036408	222.721380777247	359.208606343987	295.030254141179	304.945114352115	298.025035320321
Eya2	1123.65412509887	1272.19183990345	1246.67080759564	1274.61031167702	687.829580270037	643.228504611687	596.153962291972	708.073665477359
Naif1	133.046971436091	140.17472693427	143.014311512858	135.063969868933	250.191147213389	132.398735957349	141.941419593327	201.853835979366
Slc25a5	1337.05619809538	1022.63834877047	1167.63658281222	779.077601032057	2396.81550433892	2398.81489321149	1717.03330153218	1420.37463642025
Casp6	202.863699021367	143.360516182777	185.354074789691	169.948041556936	162.349741295208	169.929086307463	178.571463359346	189.171919582757
Sh3glb1	876.002336683177	1127.76939397118	1003.92283147513	1031.31627323761	1133.31099599795	1073.78502390606	1026.5569765427	957.48468794401
Them4	19.7594512033799	32.9198222345635	15.9950216823591	50.0899490904652	37.6463168220773	46.9129379376433	34.7985415777188	19.0228745949141
Atpif1	335.910670457459	272.915945622027	313.314248248564	238.821721556325	461.951679337573	543.147570344714	467.033058016752	399.480366493196
Stpg1	9.22107722824397	18.0528057415348	10.3497199121147	28.6228280516944	2.35289480137983	2.08501946389526	4.57875547075247	13.7387427629935
Mul1	387.285243586247	378.046990822729	430.924701795322	386.408178697875	379.600361289279	345.070721274665	490.842586464665	399.480366493196
Slc35f6	321.420406241647	341.94137933966	300.141877451327	328.26805921787	237.642374939363	233.522179956269	282.967088092503	304.365993518626
Hip1r	1446.39182808741	1551.47936402249	1552.45798681721	1656.54617349181	1162.33003188164	1213.48132798704	1314.10282010596	1444.68164284709
Bid	421.534959005438	300.52611910908	312.37336462019	304.117548049253	250.975445480515	299.200293068969	298.534856693061	294.854556221169
Bax	152.806422639471	155.041743427299	174.063471249202	118.069165713239	207.054742521425	198.076849070049	215.201507125366	200.797009612982
Gsk3a	800.916422110333	821.933626114586	899.484748725607	829.167550122523	1153.70275094324	1203.05623066756	978.937919646879	947.973250646553
Bnip3	61.9129471039238	67.9635039681311	85.62041018204	81.396167272006	61.1752648358756	88.6133272155484	48.5348079899762	66.5800610821994
Bbc3	34.2497154191919	50.9726279760983	25.4038579660998	33.9896083113871	18.8231584110386	16.6801557111621	32.9670393894178	45.443533754517
Chchd10	125.14319095474	64.777714719625	56.453017702444	42.0397787009262	145.879477685549	161.589008451882	89.7436072267485	85.6029356771135
Slc25a4	501.89006056585	460.877511283889	472.323581443781	413.242079996338	566.263348865412	659.908660322849	538.461643360491	523.129051360138
Nol3	13.17296746892	4.2477189980082	7.52706902699253	10.7335605193854	2.35289480137983	3.12752919584288	3.66300437660198	13.7387427629935
Bnip3l	505.841950806526	574.503994480608	551.357806227203	533.994635839424	545.087295652994	494.149612943176	619.047739645735	589.709112442338
Vdac2	633.61973525505	727.421878408903	670.850027030709	598.395998955736	825.081777017194	816.285120114993	657.509285600055	695.391749080749
Gclc	493.986280084498	532.026804500526	503.372741180125	405.191909606799	601.55677088611	576.507881767038	520.146621477481	455.492163911555
Rhot1	630.985141761266	756.093981645459	671.790910659083	559.039610384657	708.221335215329	698.481520404911	726.190617661342	646.77773622708
Trp53	1987.80079106002	1652.36269022519	1775.44740674186	1712.00290284197	2299.56251921522	2397.77238347955	2221.6121544091	2076.66380994479
Tmem102	42.1534959005438	35.0436817335676	31.0491597363442	41.1453153243107	22.7446497466717	25.0202335667431	33.8827904835683	29.5911382587553
Moap1	1.317296746892	2.1238594990041	2.8226508851222	0.894463376615451	3.13719306850644	0	0	9.51143729745706
Siva1	408.361991536518	367.427693327709	320.841317275557	381.041398438182	833.709057955586	828.795236898364	458.791298169398	385.741623730203
Gsk3b	2105.04020153341	2406.33281237164	2196.02238862507	2168.17922491585	2487.79410332561	2479.08814257146	2369.96383166148	2310.22243691568
Mpv17l	13.17296746892	6.37157849701229	9.40883628374066	22.3615844153863	5.49008786988627	3.12752919584288	10.9890131298059	12.6819163966094
Zfp13	13.17296746892	9.55736774551844	3.76353451349626	9.83909714276996	18.038860143912	13.5526265153192	4.57875547075247	24.3070064268347
Ier3	428.121442739898	508.664350011481	468.560046930285	265.655622854789	337.248254864442	424.301460902685	720.696111096439	891.961453228195
Rhot2	408.361991536518	455.567862536379	370.708149579382	339.896083113871	509.00957536517	510.829768654338	427.655760968281	398.423540126812
Bak1	287.170690822455	147.608235180785	191.940260188309	182.470528829552	310.582113782138	295.030254141179	307.692367634566	253.638327932188
Camk2a	729.782397778165	741.22696515243	586.170500477043	568.878707527427	697.241159475556	786.052337888512	980.76942183518	1052.59906091858
Pmaip1	0	2.1238594990041	1.88176725674813	0	0	0	9.15751094150495	14.7955691293776
Acaa2	384.650650092463	399.28558581277	339.658989843038	288.911670646791	434.501239988142	374.260993769199	358.974428906994	379.400665531898
Bloc1s2	46.1053861412198	60.5299957216168	92.2065955806585	59.9290462332352	52.5479838974829	64.635603380753	73.2600875320396	76.0914983796564
Optn	82.9896950541957	65.839644469127	73.3889230131771	48.3010223372343	144.310881151296	86.5283077516531	95.2381137916515	98.2848520737229
Atg13	771.935893678709	881.4016920867	743.298066415512	663.691825448664	714.495721352342	623.420819704682	735.348128602847	749.289893766339
Ambra1	1134.19249907401	885.649411084709	1087.66147440042	1086.77300258777	1049.3910814154	1115.48541318396	1091.57530422739	1138.20199659569
Huwe1	11777.9502139613	11846.8882854449	11993.4436108842	10374.8807053626	12730.7294719991	13863.2944154396	12482.6031643654	12352.1865702976
Hdac6	587.51434911383	505.478560762975	621.924078355258	578.717804670197	883.119848784563	951.811385268185	819.597229264693	802.131212085545
Gba	313.516625760295	370.613482576215	355.654011525397	288.911670646791	318.425096453404	308.582880656498	397.435974861315	343.468569074838
Mfn2	820.675873313713	834.67678310861	855.263218192026	752.243699733594	803.905723804775	948.683856072342	857.143024124863	787.335642956167
Atpif11	335.910670457459	272.915945622027	313.314248248564	238.821721556325	461.951679337573	543.147570344714	467.033058016752	399.480366493196
Pink1	926.059613065073	968.479931545868	1142.23272484612	1110.02905037977	716.064317886595	570.252823375353	878.205299290325	1202.66840494513
Mul11	387.285243586247	378.046990822729	430.924701795322	386.408178697875	379.600361289279	345.070721274665	490.842586464665	399.480366493196
Smurf1	519.014918275446	647.77714719625	447.860607106055	514.316441553884	596.066683016223	463.916830716695	497.252844123719	462.889948476243
Ulk1	2110.30938852098	2304.38755641945	2206.37210853718	2449.0407251731	1688.59416912359	1644.03784728141	1924.90879990434	2460.29178094223
Tomm7	54.0091666225718	31.8578924850615	51.7485995605736	43.8287054541571	55.6851769659893	66.7206228446482	63.1868254963841	66.5800610821994
Hk2	1147.36546654293	1336.96955462308	1098.95207794091	657.430581812356	2210.15251676279	1517.89416971575	2742.67452698073	2051.29997715157
Htra2	408.361991536518	364.241904079203	429.983818166948	362.257667529258	488.617820419878	519.169846509919	460.622800357699	465.003601209012
Atg14	466.323048399766	432.205408047334	419.634098254833	454.387395320649	342.738342734329	309.625390388446	353.479922342091	418.50324108811
Cdc37	1700.63010023757	1262.63447215794	1336.05475229117	1343.48399167641	1457.22618032124	1679.48317816763	1472.527759394	1259.73702872987
Vps13c	1256.70109653496	1363.51779836063	1168.57746644059	1237.93731323578	1076.84152076484	1199.92870147172	1080.58629109758	1503.8639193646
Becn1	251.603678656371	266.544367125014	278.501553998724	322.901278958178	324.699482590416	319.007977975974	348.901166871338	346.63904817399
Sqstm1	1478.00695001282	1659.7961984717	1609.85188814803	1349.74523531272	1261.93591180672	1304.17967466648	1531.13582941963	1694.09266531374
Vdac1	1164.49032425252	1024.76220826948	1243.84815671052	1132.39063479516	1898.0018064464	1682.61070736347	1493.59003455946	1285.10086152309
Gps2	466.323048399766	486.363825271938	491.141254011263	449.020615060956	627.438613701288	522.297375705762	549.450656490297	588.652286075953
Prkn	92.2107722824397	151.855954178793	126.078406202125	207.515503374785	54.1165804317361	51.0829768654338	40.2930481426218	81.375630211577
