# Supplementary material for: MITOL deficiency triggers hematopoietic stem cell apoptosis via ER stress response
Source: EMBO J. 2024 Jan 18;43(3):2. doi: 10.1038/s44318-024-00029-0 (PMC10897143; doi:10.1038/s44318-024-00029-0)
Supplement: Supplementary file 5 — Source Data Fig. 3 [file 44318_2024_29_MOESM5_ESM.zip › Figure 3/3F/Fig3F_normalizedCount_Sec61a1.csv]

	count	condition
S10	1968.75837391712	KO
S11	1924.49304881019	KO
S12	1689.30853348182	KO
S13	1644.48634012121	WT
S14	1459.59147581581	WT
S15	1504.03203814176	WT
S16	1177.61380362593	WT
S9	1989.48040543308	KO
