# Supplementary material for: MITOL deficiency triggers hematopoietic stem cell apoptosis via ER stress response
Source: EMBO J. 2024 Jan 18;43(3):2. doi: 10.1038/s44318-024-00029-0 (PMC10897143; doi:10.1038/s44318-024-00029-0)
Supplement: Supplementary file 5 — Source Data Fig. 3 [file 44318_2024_29_MOESM5_ESM.zip › Figure 3/3F/Fig3F_normalizedCount_Trp53.csv]

	count	condition
S10	2398.27238347955	KO
S11	2222.1121544091	KO
S12	2077.16380994479	KO
S13	1988.30079106002	WT
S14	1652.86269022519	WT
S15	1775.94740674186	WT
S16	1712.50290284197	WT
S9	2300.06251921522	KO
