# Supplementary material for: MITOL deficiency triggers hematopoietic stem cell apoptosis via ER stress response
Source: EMBO J. 2024 Jan 18;43(3):2. doi: 10.1038/s44318-024-00029-0 (PMC10897143; doi:10.1038/s44318-024-00029-0)
Supplement: Supplementary file 5 — Source Data Fig. 3 [file 44318_2024_29_MOESM5_ESM.zip › Figure 3/3F/Fig3F_normalizedCount_Bok.csv]

	count	condition
S10	90.155836947496	KO
S11	43.5403014250733	KO
S12	29.0343118923712	KO
S13	25.5286381909479	WT
S14	11.1192974950205	WT
S15	16.4950216823591	WT
S16	14.8114140258472	WT
S9	94.6157920551932	KO
