# Supplementary material for: MITOL deficiency triggers hematopoietic stem cell apoptosis via ER stress response
Source: EMBO J. 2024 Jan 18;43(3):2. doi: 10.1038/s44318-024-00029-0 (PMC10897143; doi:10.1038/s44318-024-00029-0)
Supplement: Supplementary file 5 — Source Data Fig. 3 [file 44318_2024_29_MOESM5_ESM.zip › Figure 3/3F/Fig3F_normalizedCount_Xbp1.csv]

	count	condition
S10	2012.54378265892	KO
S11	2336.58104117791	KO
S12	1770.6841636934	KO
S13	1000.32823089102	WT
S14	938.183968810309	WT
S15	1346.90447220329	WT
S16	601.579389085583	WT
S9	1210.67222617636	KO
