# Supplementary material for: MITOL deficiency triggers hematopoietic stem cell apoptosis via ER stress response
Source: EMBO J. 2024 Jan 18;43(3):2. doi: 10.1038/s44318-024-00029-0 (PMC10897143; doi:10.1038/s44318-024-00029-0)
Supplement: Supplementary file 5 — Source Data Fig. 3 [file 44318_2024_29_MOESM5_ESM.zip › Figure 3/3F/Fig3F_normalizedCount_Atf6.csv]

	count	condition
S10	592.645527746253	KO
S11	677.240058577216	KO
S12	626.141208899397	KO
S13	531.370588997474	WT
S14	442.262775792852	WT
S15	575.379896936554	WT
S16	493.349320515113	WT
S9	634.997298105427	KO
