# Supplementary material for: MITOL deficiency triggers hematopoietic stem cell apoptosis via ER stress response
Source: EMBO J. 2024 Jan 18;43(3):2. doi: 10.1038/s44318-024-00029-0 (PMC10897143; doi:10.1038/s44318-024-00029-0)
Supplement: Supplementary file 5 — Source Data Fig. 3 [file 44318_2024_29_MOESM5_ESM.zip › Figure 3/3F/Fig3F_normalizedCount_Bax.csv]

	count	condition
S10	198.576849070049	KO
S11	215.701507125366	KO
S12	201.297009612982	KO
S13	153.306422639471	WT
S14	155.541743427299	WT
S15	174.563471249202	WT
S16	118.569165713239	WT
S9	207.554742521425	KO
