# Supplementary material for: MITOL deficiency triggers hematopoietic stem cell apoptosis via ER stress response
Source: EMBO J. 2024 Jan 18;43(3):2. doi: 10.1038/s44318-024-00029-0 (PMC10897143; doi:10.1038/s44318-024-00029-0)
Supplement: Supplementary file 5 — Source Data Fig. 3 [file 44318_2024_29_MOESM5_ESM.zip › Figure 3/3F/Fig3F_normalizedCount_Sec61b.csv]

	count	condition
S10	416.461383047104	KO
S11	342.075158118135	KO
S12	329.172999945461	KO
S13	353.535528167055	WT
S14	226.691036643936	WT
S15	249.834161519128	WT
S16	237.532794803094	WT
S9	456.961591467687	KO
