# Supplementary material for: MITOL deficiency triggers hematopoietic stem cell apoptosis via ER stress response
Source: EMBO J. 2024 Jan 18;43(3):2. doi: 10.1038/s44318-024-00029-0 (PMC10897143; doi:10.1038/s44318-024-00029-0)
Supplement: Supplementary file 5 — Source Data Fig. 3 [file 44318_2024_29_MOESM5_ESM.zip › Figure 3/3F/Fig3F_normalizedCount_Bak1.csv]

	count	condition
S10	295.530254141179	KO
S11	308.192367634566	KO
S12	254.138327932188	KO
S13	287.670690822455	WT
S14	148.108235180785	WT
S15	192.440260188309	WT
S16	182.970528829552	WT
S9	311.082113782138	KO
