# Supplementary material for: MITOL deficiency triggers hematopoietic stem cell apoptosis via ER stress response
Source: EMBO J. 2024 Jan 18;43(3):2. doi: 10.1038/s44318-024-00029-0 (PMC10897143; doi:10.1038/s44318-024-00029-0)
Supplement: Supplementary file 5 — Source Data Fig. 3 [file 44318_2024_29_MOESM5_ESM.zip › Figure 3/3G/Fig3G_reg-apoptosis.csv]

Sample	condition	Reg.Mit.Mem.Per.in.Apop.Proc.40g
S9	KO	520.6646124
S10	KO	523.5823296
S11	KO	492.4824198
S12	KO	477.9558685
S13	WT	449.9946957
S14	WT	450.8015267
S15	WT	444.3377638
S16	WT	416.3206981
