# Supplementary material for: MITOL deficiency triggers hematopoietic stem cell apoptosis via ER stress response
Source: EMBO J. 2024 Jan 18;43(3):2. doi: 10.1038/s44318-024-00029-0 (PMC10897143; doi:10.1038/s44318-024-00029-0)
Supplement: Supplementary file 5 — Source Data Fig. 3 [file 44318_2024_29_MOESM5_ESM.zip › Figure 3/3G/Fig3G_Res-Mit-Depolarisation.csv]

Sample	condition	Res.Mit.Depolarisation.23g
S9	KO	1316.700391
S10	KO	1332.010152
S11	KO	1342.331843
S12	KO	1345.937301
S13	WT	1228.407853
S14	WT	1232.300218
S15	WT	1240.248254
S16	WT	1132.740642
