# Supplementary material for: MITOL deficiency triggers hematopoietic stem cell apoptosis via ER stress response
Source: EMBO J. 2024 Jan 18;43(3):2. doi: 10.1038/s44318-024-00029-0 (PMC10897143; doi:10.1038/s44318-024-00029-0)
Supplement: Supplementary file 5 — Source Data Fig. 3 [file 44318_2024_29_MOESM5_ESM.zip › Figure 3/3I/Fig3I_normalizedCount_Bcl2l11.csv]

	count	condition
S10	295.530254141179	KO
S11	305.445114352115	KO
S12	298.525035320321	KO
S13	209.950182755827	WT
S14	210.762090401406	WT
S15	171.74082036408	WT
S16	223.221380777247	WT
S9	359.708606343987	KO
