# Supplementary material for: MITOL deficiency triggers hematopoietic stem cell apoptosis via ER stress response
Source: EMBO J. 2024 Jan 18;43(3):2. doi: 10.1038/s44318-024-00029-0 (PMC10897143; doi:10.1038/s44318-024-00029-0)
Supplement: Supplementary file 5 — Source Data Fig. 3 [file 44318_2024_29_MOESM5_ESM.zip › Figure 3/3I/Fig3I_normalizedCount_Atpif1.csv]

	count	condition
S10	543.647570344714	KO
S11	467.533058016752	KO
S12	399.980366493196	KO
S13	336.410670457459	WT
S14	273.415945622027	WT
S15	313.814248248564	WT
S16	239.321721556325	WT
S9	462.451679337573	KO
