# Supplementary material for: MITOL deficiency triggers hematopoietic stem cell apoptosis via ER stress response
Source: EMBO J. 2024 Jan 18;43(3):2. doi: 10.1038/s44318-024-00029-0 (PMC10897143; doi:10.1038/s44318-024-00029-0)
Supplement: Supplementary file 5 — Source Data Fig. 3 [file 44318_2024_29_MOESM5_ESM.zip › Figure 3/3I/Fig3I_normalizedCount_Gsk3a.csv]

	count	condition
S10	1203.55623066756	KO
S11	979.437919646879	KO
S12	948.473250646553	KO
S13	801.416422110333	WT
S14	822.433626114586	WT
S15	899.984748725607	WT
S16	829.667550122523	WT
S9	1154.20275094324	KO
