# Supplementary material for: MITOL deficiency triggers hematopoietic stem cell apoptosis via ER stress response
Source: EMBO J. 2024 Jan 18;43(3):2. doi: 10.1038/s44318-024-00029-0 (PMC10897143; doi:10.1038/s44318-024-00029-0)
Supplement: Supplementary file 5 — Source Data Fig. 3 [file 44318_2024_29_MOESM5_ESM.zip › Figure 3/3I/Fig3I_normalizedCount_Vdac1.csv]

	count	condition
S10	1683.11070736347	KO
S11	1494.09003455946	KO
S12	1285.60086152309	KO
S13	1164.99032425252	WT
S14	1025.26220826948	WT
S15	1244.34815671052	WT
S16	1132.89063479516	WT
S9	1898.5018064464	KO
