# Supplementary material for: MITOL deficiency triggers hematopoietic stem cell apoptosis via ER stress response
Source: EMBO J. 2024 Jan 18;43(3):2. doi: 10.1038/s44318-024-00029-0 (PMC10897143; doi:10.1038/s44318-024-00029-0)
Supplement: Supplementary file 5 — Source Data Fig. 3 [file 44318_2024_29_MOESM5_ESM.zip › Figure 3/3I/Fig3I_normalizedCount_Hk2.csv]

	count	condition
S10	1518.39416971575	KO
S11	2743.17452698073	KO
S12	2051.79997715157	KO
S13	1147.86546654293	WT
S14	1337.46955462308	WT
S15	1099.45207794091	WT
S16	657.930581812356	WT
S9	2210.65251676279	KO
