# Supplementary material for: MITOL deficiency triggers hematopoietic stem cell apoptosis via ER stress response
Source: EMBO J. 2024 Jan 18;43(3):2. doi: 10.1038/s44318-024-00029-0 (PMC10897143; doi:10.1038/s44318-024-00029-0)
Supplement: Supplementary file 5 — Source Data Fig. 3 [file 44318_2024_29_MOESM5_ESM.zip › Figure 3/3I/Fig3I_normalizedCount_Slc25a5.csv]

	count	condition
S10	2399.31489321149	KO
S11	1717.53330153218	KO
S12	1420.87463642025	KO
S13	1337.55619809538	WT
S14	1023.13834877047	WT
S15	1168.13658281222	WT
S16	779.577601032057	WT
S9	2397.31550433892	KO
