# Supplementary material for: MITOL deficiency triggers hematopoietic stem cell apoptosis via ER stress response
Source: EMBO J. 2024 Jan 18;43(3):2. doi: 10.1038/s44318-024-00029-0 (PMC10897143; doi:10.1038/s44318-024-00029-0)
Supplement: Supplementary file 6 — Source Data Fig. 4 [file 44318_2024_29_MOESM6_ESM.zip]

Archive with 25 entries (20 files):
- Figure 4/
- Figure 4/.DS_Store
- __MACOSX/Figure 4/._.DS_Store
- Figure 4/4E/
- Figure 4/4C/
- Figure 4/4F-H/
- Figure 4/4A/
- Figure 4/4E/Wt-Glucose.tiff
- __MACOSX/Figure 4/4E/._Wt-Glucose.tiff
- Figure 4/4E/Mitol KO-Glucose.tiff
- __MACOSX/Figure 4/4E/._Mitol KO-Glucose.tiff
- Figure 4/4E/4E_Numerical data_Glucose uptake in LT-HSC.xlsx
- __MACOSX/Figure 4/4E/._4E_Numerical data_Glucose uptake in LT-HSC.xlsx
- Figure 4/4C/4C_Numerical data_Mitochondrial ROS production.xlsx
- __MACOSX/Figure 4/4C/._4C_Numerical data_Mitochondrial ROS production.xlsx
- Figure 4/4C/4C_Flow cytometry.tiff
- __MACOSX/Figure 4/4C/._4C_Flow cytometry.tiff
- Figure 4/4F-H/.DS_Store
- __MACOSX/Figure 4/4F-H/._.DS_Store
- Figure 4/4F-H/4F-H_OCR_Numerical data.xlsx
- __MACOSX/Figure 4/4F-H/._4F-H_OCR_Numerical data.xlsx
- Figure 4/4A/4A_Numerical data_Analysis of mitochondrial membrane potential.xlsx
- __MACOSX/Figure 4/4A/._4A_Numerical data_Analysis of mitochondrial membrane potential.xlsx
- Figure 4/4A/4A_Flow cytometry.tiff
- __MACOSX/Figure 4/4A/._4A_Flow cytometry.tiff
