# Supplementary material for: MITOL deficiency triggers hematopoietic stem cell apoptosis via ER stress response
Source: EMBO J. 2024 Jan 18;43(3):2. doi: 10.1038/s44318-024-00029-0 (PMC10897143; doi:10.1038/s44318-024-00029-0)
Supplement: Supplementary file 6 — Source Data Fig. 4 [file 44318_2024_29_MOESM6_ESM.zip › Figure 4/4E/4E_Numerical data_Glucose uptake in LT-HSC.xlsx]

## Sheet: Sheet1
Glucose uptake	GeoMFI
Replicate	Control	MitolΔ/Δ
1	3091.48	3624.14
2	3430.72	4742.02
3	4290.29	5286.21
	3604.16	4550.79
Glucose uptake	Relative GeoMFI
Replicate	Control	MitolΔ/Δ
1	0.857752	1.00554
2	0.951877	1.3157
3	1.19037	1.4667
Avg.	1	1.26265
S.D.	0.13999	0.191967
t-test	0.199539
