# Supplementary material for: MITOL deficiency triggers hematopoietic stem cell apoptosis via ER stress response
Source: EMBO J. 2024 Jan 18;43(3):2. doi: 10.1038/s44318-024-00029-0 (PMC10897143; doi:10.1038/s44318-024-00029-0)
Supplement: Supplementary file 6 — Source Data Fig. 4 [file 44318_2024_29_MOESM6_ESM.zip › Figure 4/4C/4C_Numerical data_Mitochondrial ROS production.xlsx]

## Sheet: Sheet1
4C	Mito-SOX [1 week post-PIPC]	Control
	GeoMFI	1	2	3	avg	SEM	TTEST
	MPPs	581	578	524	561	15.1217	0.258733
	ST-HSCs	1187	1029	1093	1103	37.4641	0.133486
	LT-HSCs	648	1025	823	832	88.9357	0.936831
		MitolΔ/Δ			avg	SEM
	MPPs	645	555	911	703.667	87.2612
	ST-HSCs	1102	373	588	687.667	176.579
	LT-HSCs	824	638	996	819.333	84.4029
