# Supplementary material for: MITOL deficiency triggers hematopoietic stem cell apoptosis via ER stress response
Source: EMBO J. 2024 Jan 18;43(3):2. doi: 10.1038/s44318-024-00029-0 (PMC10897143; doi:10.1038/s44318-024-00029-0)
Supplement: Supplementary file 6 — Source Data Fig. 4 [file 44318_2024_29_MOESM6_ESM.zip › Figure 4/4F-H/4F-H_OCR_Numerical data.xlsx]

## Sheet: Sheet1
4F-H	Group Name	Assay Wells	Non-Mitochondrial Oxygen Consumption	Basal Respiration	Maximal Respiration	Proton Leak	ATP Production	Spare Respiratory Capacity	Spare Respiratory Capacity as a %	Coupling Efficiency
	Control	B01	4.79501	17.7652	81.2394	3.30976	14.4554	63.4742	4.57296	0.813694
		C01	4.47946	15.9862	69.6204	3.18182	12.8044	53.6342	4.35504	0.800965
		D01	5.48134	20.2709	89.0767	3.76032	16.5106	68.8057	4.39431	0.814497
	Group Name	Assay Wells	Non-Mitochondrial Oxygen Consumption	Basal Respiration	Maximal Respiration	Proton Leak	ATP Production	Spare Respiratory Capacity	Spare Respiratory Capacity as a %	Coupling Efficiency
	MitolΔ/Δ	E01	6.79066	49.0862	98.5645	10.8458	38.2404	49.4783	2.00799	0.779046
		F01	5.92815	41.3429	89.0697	9.18385	32.1591	47.7268	2.15441	0.777861
		G01	4.91546	33.523	77.323	6.83564	26.6873	43.8001	2.30657	0.796091
	TTEST		0.195105	0.00748749	0.374283	0.00925798	0.00712517	0.0344676	3.08704e-05	0.0258641
