# Supplementary material for: MITOL deficiency triggers hematopoietic stem cell apoptosis via ER stress response
Source: EMBO J. 2024 Jan 18;43(3):2. doi: 10.1038/s44318-024-00029-0 (PMC10897143; doi:10.1038/s44318-024-00029-0)
Supplement: Supplementary file 6 — Source Data Fig. 4 [file 44318_2024_29_MOESM6_ESM.zip › Figure 4/4A/4A_Numerical data_Analysis of mitochondrial membrane potential.xlsx]

## Sheet: Sheet1
4A	JC1-Red [1 week post-PIPC]	Control
	GeoMFI	1	2	3	avg	SEM	TTEST
	MPPs	1660	1791	2326	1925.67	166.327	0.301316
	ST-HSC	994	785	1073	950.667	70.1496	0.382751
	LT-HSC	1170	1006	1453	1209.67	106.596	0.473361
		MitolΔ/Δ			avg	SEM
	MPPs	2438	1912	2356	2235.33	133.408
	ST-HSC	1164	955	1042	1053.67	49.4915
	LT-HSC	1432	1029	1754	1405	171.239
