# Supplementary material for: MITOL deficiency triggers hematopoietic stem cell apoptosis via ER stress response
Source: EMBO J. 2024 Jan 18;43(3):2. doi: 10.1038/s44318-024-00029-0 (PMC10897143; doi:10.1038/s44318-024-00029-0)
Supplement: Supplementary file 7 — Source Data Fig. 5 [file 44318_2024_29_MOESM7_ESM.zip]

Archive with 34 entries (28 files):
- Figure 5/
- Figure 5/5G/
- Figure 5/5A/
- Figure 5/5F/
- Figure 5/.DS_Store
- __MACOSX/Figure 5/._.DS_Store
- Figure 5/5D/
- Figure 5/5B/
- Figure 5/5G/5G_Numerical data_qRT-PCR analysis of relative mRNA expression of Xbp1s in HSCs.xlsx
- __MACOSX/Figure 5/5G/._5G_Numerical data_qRT-PCR analysis of relative mRNA expression of Xbp1s in HSCs.xlsx
- Figure 5/5A/Mitol KO_1w culture.tiff
- __MACOSX/Figure 5/5A/._Mitol KO_1w culture.tiff
- Figure 5/5A/5A_Numerical data_Cell count after culturing.xlsx
- __MACOSX/Figure 5/5A/._5A_Numerical data_Cell count after culturing.xlsx
- Figure 5/5A/Control_1w culture.tiff
- __MACOSX/Figure 5/5A/._Control_1w culture.tiff
- Figure 5/5F/.DS_Store
- __MACOSX/Figure 5/5F/._.DS_Store
- Figure 5/5F/Mitol KO-Atf4.tiff
- __MACOSX/Figure 5/5F/._Mitol KO-Atf4.tiff
- Figure 5/5F/Wt-Atf4.tiff
- __MACOSX/Figure 5/5F/._Wt-Atf4.tiff
- Figure 5/5F/5F_Numerical data_relative expression levels of Aft4 in HSCs.xlsx
- __MACOSX/Figure 5/5F/._5F_Numerical data_relative expression levels of Aft4 in HSCs.xlsx
- Figure 5/5D/5D_Flow cytometry.tiff
- __MACOSX/Figure 5/5D/._5D_Flow cytometry.tiff
- Figure 5/5D/5D_Numerical data_ER pathway markers.xlsx
- __MACOSX/Figure 5/5D/._5D_Numerical data_ER pathway markers.xlsx
- Figure 5/5B/.DS_Store
- __MACOSX/Figure 5/5B/._.DS_Store
- Figure 5/5B/5B_Numerical data_analysis of cellular apoptosis.xlsx
- __MACOSX/Figure 5/5B/._5B_Numerical data_analysis of cellular apoptosis.xlsx
- Figure 5/5B/5B_Flow cytometry.tiff
- __MACOSX/Figure 5/5B/._5B_Flow cytometry.tiff
