# Supplementary material for: MITOL deficiency triggers hematopoietic stem cell apoptosis via ER stress response
Source: EMBO J. 2024 Jan 18;43(3):2. doi: 10.1038/s44318-024-00029-0 (PMC10897143; doi:10.1038/s44318-024-00029-0)
Supplement: Supplementary file 7 — Source Data Fig. 5 [file 44318_2024_29_MOESM7_ESM.zip › Figure 5/5G/5G_Numerical data_qRT-PCR analysis of relative mRNA expression of Xbp1s in HSCs.xlsx]

## Sheet: Sheet1
5G	Xbp1s	%B2m
	Replicate	Control	MitolΔ/Δ
	1	0.03983	0.0620683
	2	0.0356489	0.075363
	3	0.0579118	0.0712977
	Avg.	0.0444635	0.0695763
	S.D.	0.0096613	0.00556236
	t-test	0.045706
