# Supplementary material for: MITOL deficiency triggers hematopoietic stem cell apoptosis via ER stress response
Source: EMBO J. 2024 Jan 18;43(3):2. doi: 10.1038/s44318-024-00029-0 (PMC10897143; doi:10.1038/s44318-024-00029-0)
Supplement: Supplementary file 7 — Source Data Fig. 5 [file 44318_2024_29_MOESM7_ESM.zip › Figure 5/5A/5A_Numerical data_Cell count after culturing.xlsx]

## Sheet: Sheet1
5A	Exp Date	20220330			20220405
	Well	1	2	3	1	2	3		Avg	SEM	TTEST
	Control (10E+3)	1.128	0.917	2.627	6.603	11.511	6.944		4.955	1.69336	0.0191398
	MitolΔ/Δ (10E+3)	0.099	0.042	0.018	0.078	0.736	0.352		0.220833	0.114159
