# Supplementary material for: MITOL deficiency triggers hematopoietic stem cell apoptosis via ER stress response
Source: EMBO J. 2024 Jan 18;43(3):2. doi: 10.1038/s44318-024-00029-0 (PMC10897143; doi:10.1038/s44318-024-00029-0)
Supplement: Supplementary file 7 — Source Data Fig. 5 [file 44318_2024_29_MOESM7_ESM.zip › Figure 5/5F/5F_Numerical data_relative expression levels of Aft4 in HSCs.xlsx]

## Sheet: Sheet1
5F	Atf4	GeoMFI
	Replicate	Control	MitolΔ/Δ
	1	128.477	231.089
	2	131.892	278.6
	3	148.192	201.314
		136.187	237.001
	Atf4	Relative GeoMFI
	Replicate	Control	MitolΔ/Δ
	1	0.943391	1.69685
	2	0.96846	2.04572
	3	1.08815	1.47822
	Avg.	1	1.74026
	S.D.	0.0631652	0.233706
	t-test	0.0386507
