# Supplementary material for: MITOL deficiency triggers hematopoietic stem cell apoptosis via ER stress response
Source: EMBO J. 2024 Jan 18;43(3):2. doi: 10.1038/s44318-024-00029-0 (PMC10897143; doi:10.1038/s44318-024-00029-0)
Supplement: Supplementary file 7 — Source Data Fig. 5 [file 44318_2024_29_MOESM7_ESM.zip › Figure 5/5D/5D_Numerical data_ER pathway markers.xlsx]

## Sheet: Sheet1
5D	LT-HSC	XBP-1s d-MFI	pEIF2a d-MFI		XBP-1s	SEM		pEIF2a	SEM	TTEST XBP-1s	TTEST pEIF2a
	Cont_1	874	361	Control	923.5	249.009		249.75	55.2756	0.0414513	0.0357024
	Cont_2	325	302
	Cont_3	1542	232
	Cont_4	953	104
	MitolΔ/Δ_1	1243	682	Mitol KO	1694.25	163.854		563.25	102.24
	MitolΔ/Δ_2	1780	777
	MitolΔ/Δ_3	1728	325
	MitolΔ/Δ_4	2026	469
