# Supplementary material for: MITOL deficiency triggers hematopoietic stem cell apoptosis via ER stress response
Source: EMBO J. 2024 Jan 18;43(3):2. doi: 10.1038/s44318-024-00029-0 (PMC10897143; doi:10.1038/s44318-024-00029-0)
Supplement: Supplementary file 7 — Source Data Fig. 5 [file 44318_2024_29_MOESM7_ESM.zip › Figure 5/5B/5B_Numerical data_analysis of cellular apoptosis.xlsx]

## Sheet: Sheet1
5B			Replicate1			Replicate2			Replicate3		Prelicate4
			1	2	3	1	2	3	1	2	1	2	Avg	SEM	TTEST
	Control	Annexin V	0.64	3.73	1.25	4.26	2.04	3.31	1.77	0.54	2.94	1.85	2.233	0.405216	0.0120255
		Annexin V + PI	1.93	1.95	2.71	6.38	12.2	9.94	0.54	0.92	10.8	7.41	5.478	1.3977	0.0944452
		PI	1.93	1.95	1.25	6.38	6.12	4.42	1.9	4.62	5.88	12.3	4.675	1.04906	0.838562
	MitolΔ/Δ	Annexin V	0.87	3.42	3.37	8	11.8	5.17	15.7	7.18	5.97	2.44	6.392	1.4331
		Annexin V + PI	6.06	4.11	3.54	10	14.7	22.4	6.74	4.42	11.9	12.2	9.607	1.87518
		PI	11.3	0.91	2.86	0	0	6.9	1.12	7.18	10.4	9.76	5.043	1.43842
