# Supplementary material for: MITOL deficiency triggers hematopoietic stem cell apoptosis via ER stress response
Source: EMBO J. 2024 Jan 18;43(3):2. doi: 10.1038/s44318-024-00029-0 (PMC10897143; doi:10.1038/s44318-024-00029-0)
Supplement: Supplementary file 8 — Source Data Fig. 6 [file 44318_2024_29_MOESM8_ESM.zip]

Archive with 18 entries (16 files):
- Figure 6/
- Figure 6/6A/
- Figure 6/.DS_Store
- __MACOSX/Figure 6/._.DS_Store
- Figure 6/6A/KO-control.tiff
- __MACOSX/Figure 6/6A/._KO-control.tiff
- Figure 6/6A/KO-KIRA6-0.1uM.tiff
- __MACOSX/Figure 6/6A/._KO-KIRA6-0.1uM.tiff
- Figure 6/6A/KO-KIRA6-0.03uM.tiff
- __MACOSX/Figure 6/6A/._KO-KIRA6-0.03uM.tiff
- Figure 6/6A/WT-KIRA6-0.1uM.tiff
- __MACOSX/Figure 6/6A/._WT-KIRA6-0.1uM.tiff
- Figure 6/6A/6A_Numerical data_Cellular apoptosis of LT-HSCs after culturing with KIRA6.xlsx
- __MACOSX/Figure 6/6A/._6A_Numerical data_Cellular apoptosis of LT-HSCs after culturing with KIRA6.xlsx
- Figure 6/6A/WT-KIRA6-0.03uM.tiff
- __MACOSX/Figure 6/6A/._WT-KIRA6-0.03uM.tiff
- Figure 6/6A/WT-control.tiff
- __MACOSX/Figure 6/6A/._WT-control.tiff
