# Supplementary material for: MITOL deficiency triggers hematopoietic stem cell apoptosis via ER stress response
Source: EMBO J. 2024 Jan 18;43(3):2. doi: 10.1038/s44318-024-00029-0 (PMC10897143; doi:10.1038/s44318-024-00029-0)
Supplement: Supplementary file 8 — Source Data Fig. 6 [file 44318_2024_29_MOESM8_ESM.zip › Figure 6/6A/6A_Numerical data_Cellular apoptosis of LT-HSCs after culturing with KIRA6.xlsx]

## Sheet: Sheet1
6A	Annexin V+	%of parent
		KIRA6(uM)	1	2	3	4	Avg	SEM	TTEST
	Control	0	0.7	0.54	0.64	0.39	0.5675	0.0677465	9.68411e-05
		0.03	0.58	0.53	0.26	0.51	0.47	0.0715309	0.0120131
		0.1	0.74	0.37	0.53	0.28	0.48	0.100913	0.0073032
	MitolΔ/Δ		1	2	3	4	2.5	0.645497	0.013524
		0	3.48	2.65	2.37	3.13	2.9075	0.247062	0.00365376
		0.03	2.44	1.08	1.35	1.39	1.565	0.29968	0.687059
		0.1	1.91	0.88	1.39	1.46	1.41	0.210911
